# Supplementary material for: Factors Associated with Mental Health Literacy Among Undergraduate Health Students in Portuguese Higher Education: The Role of Psychological Well-Being
Source: Nurs Rep. 2026 Mar 27;16(4):109. doi: 10.3390/nursrep16040109 (PMC13118875; doi:10.3390/nursrep16040109)
Supplement: Supplementary file 1 [file nursrep-16-00109-s001.zip]

Archive with 1 entries (1 files):
- nursrep-4156349-supplementary.pdf
